# Supplementary material for: Computational design of thermostabilizing point mutations for G protein-coupled receptors
Source: eLife. 2018 Jun 21;7:e34729. doi: 10.7554/eLife.34729 (PMC6013254; doi:10.7554/eLife.34729)
Supplement: Figure 6—source data 1. [file elife-34729-fig6-data1.xlsx]

## Sheet: Data used for Figure 6
Data used in Figure 6 (estimated error is <1.2°C)
	Apo	Ergotamine	Doxepine	Ritanserin	Clozapine	SB228357	Mesulergine
base construct	50.4	50.7	53.7	58.1	55.9	56.2	55.0
C7.45N	57.1	55.2	58.1	60.6	59.8	56.7	57.7
C7.45N A4.42L	59.8	58.2	62.2	63.5	62.7	61.8	58.2
C7.45N G4.55A	57.2	57.2	59.5	59.8	60.5	59.8	58.6
C7.45N V5.64A	60.4	60.6	64.2	65.9	65.7	64.7	64.9
C7.45N L6.57V	60.2	55.5	62.7	61.4	65.0	62.5	63.5
C7.45N G7.47A	62.4	59.5	66.2	59.6	65.5	61.8	62.9
C7.45N I8.49D	59.8	57.6	61.8	63.0	65.8	64.0	64.0
C7.45N A2.49C A3.38C	59.0	55.9	64.7	66.8	62.7	59.4	68.3
C7.45N G7.47A A4.42L	63.4	58.7	67.0	68.4	69.9	70.9	71.3
C7.45N G7.47A G4.55A	63.2	56.9	67.2	68.8	69.7	66.0	70.4
C7.45N G7.47A V5.64A	63.0	54.9	67.0	68.7	70.0	71.0	71.1
C7.45N G7.47A L6.57V	62.9	54.8	67.1	66.6	68.8	68.6	68.3
C7.45N G7.47A A2.49C A3.38C	63.0	52.3	66.3	68.0	67.4	64.6	66.9
