# Supplementary material for: Computational design of thermostabilizing point mutations for G protein-coupled receptors
Source: eLife. 2018 Jun 21;7:e34729. doi: 10.7554/eLife.34729 (PMC6013254; doi:10.7554/eLife.34729)
Supplement: Supplementary file 1. — The true hits from the corresponding studies are highlighted green [file elife-34729-supp1.xlsx]

## Sheet: results - Top 40 CompoMug predi
Top 40 CompoMug predictions for the three benchmark receptors
A2A	Module	ADRB1	Module	NTS1	Module
M4	SB	S37	ML	A73	SB
G5	ML	Q38	ML	A90	SB
T11	SB	Q39	SB/ML	S112	SB
A15	SB	S45	SB	I116	ML
V40	SB	L46	SB	L117	SB
A50	SB	I55	ML	L125	SB
A54	SB	A57	SB	Y126	SB
V57	ML	A64	SB	G138	ML
A63	SB	G67	SB/ML	A140	SB
H75	SB/ML	Q70	ML	G144	ML
G76	ML	M90	ML	A151	SB
A81	SB	G98	ML	S162	SB
T88	ML	R104	ML	S164	SB
S90	SB	S119	SB	V165	SB
G118	ML	I129	ML	A170	ML
T119	ML	V134	SB	T186	SB
K122	SB/ML	T154	ML	S191	SB
G123	ML	A158	ML	A196	SB
I127	SB	K159	SB	A198	SB
A134	SB	V160	SB/ML	L205	SB
G136	SB	T164	SB	T231	ML
G142	ML	A170	ML	V236	SB
A184	ML	H180	ML	T242	SB
G195	ML	S215	SB	F243	ML
R199	ML	R229	ML	S254	SB
A203	ML	E233	SB	A261	SB/ML
A204	SB/ML	A234	SB/ML	K263	SB/ML
R205	ML	I238	SB	G298	ML
R222	ML	K287	ML	Q301	ML
Q226	ML	L289	SB	G306	SB/ML
K227	ML	K290	ML	V307	SB
H230	ML	G293	SB/ML	C332	SB
A231	ML	V309	SB	T341	ML
K233	ML	V314	SB	D345	SB/ML
L235	ML	F327	ML	A356	ML
I237	SB	A334	ML	N370	SB
V239	ML	F338	ML	N375	ML
L241	SB	R345	ML	Q378	ML
S277	SB	A352	ML	V379	SB
A289	ML	F353	SB	S382	ML
19 out of 39	6 (SB); 15 (ML); 2 (SB/ML)	11 out of 18	3 (SB); 11 (ML); 3 (SB/ML)	9 out of 20	7 (SB); 4 (ML); 2 (SB/ML)
