# Supplementary material for: Computational design of thermostabilizing point mutations for G protein-coupled receptors
Source: eLife. 2018 Jun 21;7:e34729. doi: 10.7554/eLife.34729 (PMC6013254; doi:10.7554/eLife.34729)
Supplement: Supplementary file 2. [file elife-34729-supp2.xlsx]

## Sheet: Sequences used to cons
Sequences used to construct MSAs
MSA1	MSA2	MSA3	MSA4	MSA5
5ht2a_bovin	5ht1a_canlf	5ht1a_human	5ht1b_human	5h1aa_takru
5ht2a_canlf	5ht1a_gorgo	5ht1b_human	5ht2b_human	5ht1a_xenla
5ht2a_crigr	5ht1a_horse	5ht1d_human	acm1_human	5ht2b_tetfl
5ht2a_drome	5ht1a_human	5ht1e_human	acm2_human	5ht2b_human
5ht2a_human	5ht1a_mouse	5ht1f_human	acm3_rat	5htr_helvi
5ht2a_macmu	5ht1a_pantr	5ht2a_human	acm4_human	5ht2b_drome
5ht2a_mouse	5ht1a_ponpy	5ht2b_human	adrb1_melga	5ht7r_xenla
5ht2a_pig	5ht1a_rat	5ht2c_human	adrb2_human	5h1ab_takru
5ht2a_ponpy	5ht1a_vulvu	5ht4r_human	drd3_human	5ht6r_human
5ht2a_rat	5ht1a_xenla	5ht5a_human	drd4_human	5ht1f_cavpo
5ht2b_drome	5ht1b_canlf	5ht6r_human	hrh1_human	5ht1d_takru
5ht2b_human	5ht1b_cavpo	5ht7r_human	agtr1_human	5ht1e_cavpo
5ht2b_mouse	5ht1b_crigr	acm1_human	agtr2_human	5ht1d_rabit
5ht2b_rat	5ht1b_didvi	acm2_human	apj_human	5ht1r_drome
5ht2b_tetfl	5ht1b_felca	acm3_human	ednrb_human	5ht7r_human
5ht2c_canlf	5ht1b_gorgo	acm4_human	ntr1_rat	5ht2c_human
5ht2c_human	5ht1b_horse	acm5_human	oprd_human	5ht2a_drome
5ht2c_mouse	5ht1b_human	ada1a_human	oprd_mouse	5htr_lymst
5ht2c_pantr	5ht1b_mouse	ada1b_human	oprk_human	5ht5b_mouse
5ht2c_rat	5ht1b_pantr	ada1d_human	oprm_mouse	5ht4r_rat
	5ht1b_rabit	ada2a_human	oprx_human	5ht1a_vulvu
	5ht1b_rat	ada2b_human	ox1r_human	5ht2a_human
	5ht1b_spaeh	ada2c_human	ox2r_human	5ht1b_human
	5ht1b_vulvu	adrb1_human	par1_human	5htr_bommo
	5ht1d_canlf	adrb2_human	par2_human	5htb1_aplca
	5ht1d_cavpo	adrb3_human	ccr2_human	5ht5a_mouse
	5ht1d_human	drd1_human	ccr5_human	aa1r_mouse
	5ht1d_mouse	drd2_human	ccr9_human	aa3r_bovin
	5ht1d_rabit	drd3_human	cxcr4_human	aa2ar_rat
	5ht1d_rat	drd4_human	ffar1_human	aa3r_rabit
	5ht1d_takru	drd5_human	lpar1_human	aa2br_chick
	5ht1e_cavpo	hrh1_human	q08bg4_danre	aa3r_mouse
	5ht1e_human	hrh2_human	s1pr1_human	aa2da_danre
	5ht1e_pantr	hrh3_human	cnr1_human	aa2db_danre
	5ht1f_cavpo	hrh4_human	aa1r_human	aa2br_canfa
	5ht1f_human	taar1_human	aa2ar_human	acm2_bovin
	5ht1f_mouse		p2ry1_human	acm3_ponpy
	5ht1f_pantr		p2y12_human	acm5_pantr
	5ht1f_rat		opsd_bovin	acm1_macmu
	5ht2a_bovin		opsd_human	acm2_caeel
	5ht2a_canlf		opsd_todpa	acm4_human
	5ht2a_crigr		us28_hcmva	acm1_caeel
	5ht2a_drome			acm3_caeel
	5ht2a_human			acm1_drome
	5ht2a_macmu			ada1b_mesau
	5ht2a_mouse			ada2c_rat
	5ht2a_pig			ada1d_rat
	5ht2a_ponpy			ada2b_rat
	5ht2a_rat			ada2c_danre
	5ht2b_drome			ada2a_human
	5ht2b_human			ada1a_human
	5ht2b_mouse			ada2a_danre
	5ht2b_rat			ada2b_danre
	5ht2b_tetfl			ada1a_oryla
	5ht2c_canlf			adrb2_canfa
	5ht2c_human			adb4c_melga
	5ht2c_mouse			adrb1_melga
	5ht2c_pantr			adra2_carau
	5ht2c_rat			adra2_labos
	5ht4r_cavpo			adrb1_canfa
	5ht4r_human			adrb2_human
	5ht4r_mouse			adrb2_oncmy
	5ht4r_rat			adrb3_rat
	5ht5a_human			adrb3_sheep
	5ht5a_mouse			agtr1_human
	5ht5a_rat			agtr1_melga
	5ht6r_human			agtrm_xenla
	5ht6r_mouse			agtr2_merun
	5ht6r_pantr			anr_eisfo
	5ht6r_rat			apja_danre
	5ht7r_cavpo			apja_xenla
	5ht7r_human			apjb_danre
	5ht7r_mouse			apj_human
	5ht7r_rat			ar_bommo
	5ht7r_xenla			avt_catco
				bkrb1_cerpy
				bkrb2_rabit
				bkrb2_cavpo
				bkrb2_pig
				bkrb1_canfa
				bkrb1_pig
				bkrb1_tupmi
				bkrb1_rat
				bkrb2_human
				bkrb1_rabit
				brs3_mouse
				brs4_bomor
				c3ar_cavpo
				c3ar_danre
				c3ar_human
				c3ar_macfa
				c3ar_mouse
				c3ar_ponab
				c3ar_rat
				c5arl_human
				c5arl_mouse
				c5arl_rat
				c5ar_canfa
				c5ar_cavpo
				c5ar_danre
				c5ar_human
				c5ar_mouse
				c5ar_oncmy
				c5ar_rat
				capar_drome
				cc1l1_mouse
				ccapr_drome
				ccbp2_human
				ccbp2_mouse
				cckar_rabit
				cckar_xenla
				ccr5_pygav
				ccr1_macfa
				ccrl1_bovin
				ccrl1_human
				ccrl2_macmu
				ccr7_bovin
				ccr7_mouse
				ccr8_macmu
				ccr8_mouse
				ccr9_mouse
				ccr9_sheep
				ccr2_macmu
				ccr3_canfa
				ccr3_human
				ccr3_cavpo
				ccr6_mouse
				ccr4_canfa
				ccr2_rat
				ccr3_mouse
				ccr5_canfa
				ccr5_mouse
				ccr5_rabit
				ccr1_mouse
				ccr10_mouse
				ccr6_human
				ccrl2_pig
				ccrl1_mouse
				ccrl2_mouse
				cltr1_human
				cltr2_pig
				cltr2_mouse
				cltr2_rat
				cltr2_human
				cml1_human
				cml1_mouse
				cnr1_human
				cnr2_human
				ctr1_octvu
				ctr2_octvu
				cx3c1_bovin
				cx3c1_human
				cx3c1_mouse
				cxcr1_pantr
				cxcr1_rat
				cxcr2_bovin
				cxcr2_canfa
				cxcr2_human
				cxcr2_rabit
				cxcr2_rat
				cxcr3_caphi
				cxcr4_macfa
				cxcr5_mouse
				cxcr6_macne
				cxcr6_mouse
				cxcr7_canfa
				cxr4b_xenla
				dopr1_drome
				dopr2_drome
				dopr3_caeel
				dopr4_caeel
				drd1_human
				drd1c_xenla
				drd1l_oremo
				drd1_bovin
				drd2l_drome
				drd2_pantr
				drd3_mouse
				drd4_mouse
				drd5_mouse
				drd5_xenla
				ednra_human
				ednrb_canfa
				ednr3_xenla
				etbr2_bovin
				etbr2_human
				ffar1_human
				ffar1_mouse
				ffar2_mouse
				ffar3_human
				ffar3_mouse
				fmar_drome
				fpr1_human
				fpr1_mouse
				fpr1_rabit
				fpr2_human
				fpr2_mouse
				fpr3_human
				fprs1_mouse
				fprs3_mouse
				fprs4_mouse
				fprs6_mouse
				fshr_chick
				fshr_maceu
				fshr_rat
				g109a_human
				galr1_rat
				galr2_mouse
				galr3_human
				gasr_mouse
				ghsr_rat
				glhr_antel
				gnrhr_bovin
				gnrhr_cavpo
				gnrhr_octvu
				gnrhr_sheep
				gnrhr_trivu
				gnrr2_calja
				gnrr2_claga
				gp101_human
				gp101_mouse
				gp119_human
				gp119_mouse
				gp120_human
				gp120_mouse
				gp132_human
				gp132_mouse
				gp135_mouse
				gp139_mouse
				gp142_human
				gp142_mouse
				gp146_human
				gp146_mouse
				gp146_xenla
				gp150_human
				gp150_mouse
				gp151_human
				gp151_rat
				gp152_mouse
				gp161_bovin
				gp161_danre
				gp161_xentr
				gp171_bovin
				gp173_bovin
				gp173_danre
				gp174_mouse
				gp176_rat
				gp182_human
				gp182_mouse
				gp183_human
				gp183_salsa
				gp83a_danre
				gp83b_danre
				gpbar_bovin
				gpbar_human
				gper_rat
				gr101_lymst
				grpr_human
				grpr_mouse
				grpr_rat
				gutr1_drome
				gpr12_rat
				gpr15_human
				gpr15_mouse
				gpr17_rat
				gpr18_balam
				gpr18_human
				gpr18_rat
				gpr19_human
				gpr1_macmu
				gpr1_mouse
				gpr20_human
				gpr21_human
				gpr22_human
				gpr25_human
				gpr25_mouse
				gpr26_mouse
				gpr27_mouse
				gpr31_human
				gpr32_human
				gpr33_mouse
				gpr33_pantr
				gpr33_ratrt
				gpr34_gorgo
				gpr35_human
				gpr35_mouse
				gpr37_mouse
				gpr39_human
				gpr39_pig
				gpr3_rat
				gpr42_human
				gpr44_human
				gpr44_mouse
				gpr45_mouse
				gpr4_rat
				gpr52_bovin
				gpr54_oreni
				gpr55_human
				gpr55_mouse
				gpr61_mouse
				gpr62_human
				gpr63_mouse
				gpr6_rat
				gpr75_human
				gpr75_mouse
				gpr78_human
				gpr81_human
				gpr81_mouse
				gpr83_human
				gpr84_bovin
				gpr84_mouse
				gpr85_human
				gpr87_human
				gpr88_rat
				gpr9_balam
				hrh1_human
				hrh2_pantr
				hrh3_mouse
				hrh4_human
				hrh4_mouse
				hrh4_rat
				itr_catco
				kissr_human
				lgr4_human
				lgr5_human
				lgr5_mouse
				lgr6_human
				lpar1_mouse
				lpar2_macfa
				lpar2_mouse
				lpar3_human
				lpar4_human
				lpar5_bovin
				lpar5_mouse
				lpar6_chick
				lpar6_human
				lshr_bovin
				lt4r1_bovin
				lt4r1_human
				lt4r2_mouse
				mas1l_human
				mas_mouse
				acthr_mesau
				acthr_bovin
				acthr_human
				acthr_pig
				acthr_cavpo
				mc3r_human
				mc4r_human
				mc3r_mouse
				mc4r_bovin
				mc5r_bovin
				mc5r_human
				mc5r_mouse
				mchr1_human
				mchr2_macmu
				moody_drome
				mr1aa_danre
				mr1bb_danre
				mrga1_mouse
				mrga2_mouse
				mrga3_mouse
				mrga4_mouse
				mrga5_mouse
				mrga6_mouse
				mrga7_mouse
				mrga8_mouse
				mrgb1_mouse
				mrgb2_mouse
				mrgb3_mouse
				mrgb4_mouse
				mrgb4_rat
				mrgb5_mouse
				mrgb5_rat
				mrgb8_mouse
				mrgb8_rat
				mrgra_rat
				mrgrd_human
				mrgrd_mouse
				mrgrd_rat
				mrgre_human
				mrgre_mouse
				mrgrf_human
				mrgrf_rat
				mrgrg_human
				mrgrg_mouse
				mrgrg_rat
				mrgrh_mouse
				mrgx1_human
				mrgx1_rat
				mrgx2_mouse
				mrgx2_pantr
				mrgx3_human
				mrgx4_human
				mshr_calja
				mshr_chapn
				mshr_chick
				mshr_galse
				mshr_hapgr
				mshr_horse
				mshr_mampr
				mshr_mansp
				mshr_mouse
				mshr_pig
				mshr_sheep
				mshr_varvr
				mshr_vulvu
				mtlr_human
				mtr1a_chick
				mtr1a_human
				mtr1a_sheep
				mtr1b_human
				mtr1b_mouse
				mtr1c_chick
				mtr1c_xenla
				mtr1l_mouse
				mtr1l_sheep
				mtr_bufma
				nk1r_cavpo
				nk1r_ranca
				nk2r_canfa
				nk2r_rabit
				nk2r_rat
				nk3r_mouse
				nmbr_human
				nmur1_human
				nmur1_mouse
				nmur1_rat
				nmur2_bovin
				nmur2_mouse
				npbw1_mouse
				npbw2_bovin
				npbw2_human
				npff1_rat
				npff2_human
				npff2_rat
				npr11_caeel
				npr15_caeel
				npsr1_human
				npy1r_cavpo
				npy1r_xenla
				npy2r_chick
				npy2r_pantr
				npy4r_human
				npy4r_rat
				npy5r_mouse
				npy6r_mouse
				npy6r_rabit
				npyr_drome
				ntr1_rat
				ntr2_human
				ntr2_mouse
				ntr2_rat
				oar1_locmi
				oar1_lymst
				oar2_caeel
				oar2_lymst
				oar_bommo
				oar_drome
				octb1_drome
				octb2_drome
				octb3_drome
				ogr1_bovin
				op1s1_danre
				op1s2_danre
				opn3_human
				opn3_mouse
				opn4a_danre
				opn4a_gadmo
				opn4b_gadmo
				opn4b_xenla
				opn4_brabe
				opn4_mouse
				opn4_podsi
				opn4_rutru
				opn5_human
				ops1_calvi
				ops1_drome
				ops1_schgr
				ops2_drome
				ops2_manse
				ops2_schgr
				ops3_drome
				ops3_manse
				ops4_drovi
				ops5_drome
				ops6_drome
				opsb_anoca
				opsb_apime
				opsb_astfa
				opsb_bovin
				opsb_carau
				opsb_chick
				opsb_conco
				opsb_gecge
				opsb_oryla
				opsb_panpa
				opsb_rat
				opsc1_hemsa
				opsc2_hemsa
				opsce_bommo
				opsd1_angan
				opsd1_patye
				opsd2_angan
				opsd2_patye
				opsd_allmi
				opsd_anoca
				opsd_apime
				opsd_astfa
				opsd_athbo
				opsd_bufbu
				opsd_calpd
				opsd_carau
				opsd_catbo
				opsd_chelb
				opsd_chick
				opsd_delde
				opsd_dicla
				opsd_entdo
				opsd_galml
				opsd_human
				opsd_lamja
				opsd_litmo
				opsd_lolfo
				opsd_neosa
				opsd_petma
				opsd_poere
				opsd_pommi
				opsd_procl
				opsd_rajer
				opsd_ranpi
				opsd_salpv
				opsd_sarpi
				opsd_scyca
				opsd_smicr
				opsd_sphsp
				opsd_xenla
				opsd_zeufa
				opsd_zosop
				opsg1_astfa
				opsg1_carau
				opsg1_danre
				opsg2_carau
				opsg3_astfa
				opsg3_danre
				opsg_cavpo
				opsg_gecge
				opsg_oryla
				opso_limpo
				opso_rutru
				opso_salsa
				opsp_chick
				opsp_colli
				opsp_ictpu
				opsp_petma
				opsr2_danre
				opsr_anoca
				opsr_astfa
				opsr_chick
				opsr_felca
				opsr_oryla
				opsr_xenla
				opsuv_apime
				opsuv_carau
				opsuv_melud
				opsv_chick
				opsv_oryla
				opsv_xenla
				opsx_human
				opsx_mouse
				oprd_rat
				oprk_human
				oprm_pantr
				oprx_rat
				opr_octvu
				ox1r_rat
				ox2r_rat
				oxer1_human
				oxgr1_mouse
				oxyr_rat
				p2ry1_bovin
				p2ry1_chick
				p2ry2_human
				p2ry3_chick
				p2ry4_human
				p2ry4_xenla
				p2ry6_human
				p2ry6_mouse
				p2ry8_chick
				p2ry8_human
				p2y10_mouse
				p2y11_human
				p2y12_human
				p2y13_human
				p2y13_mouse
				p2y13_rat
				p2y14_bovin
				p2y14_human
				p2y14_rat
				par1_bovin
				par1_mouse
				par1_papha
				par1_xenla
				par2_human
				par2_rat
				par3_human
				par3_mouse
				par3_rat
				par4_human
				par4_mouse
				pd2r_bovin
				pd2r_human
				pd2r_rat
				pe2r1_human
				pe2r2_mouse
				pe2r3_mouse
				pe2r3_pig
				pe2r4_human
				pf2r_mouse
				pf2r_sheep
				pi2r_bovin
				pi2r_human
				pkr1_human
				pkr1_mouse
				prlhr_bovin
				psp24_xenla
				psyr_human
				psyr_mouse
				ptafr_bovin
				ptafr_cavpo
				ptafr_mouse
				qrfpr_human
				qrfpr_mouse
				rgr_bovin
				rgr_human
				rgr_mouse
				rl3r1_human
				rl3r2_human
				rl3r2_mouse
				rxfp1_mouse
				rxfp2_canfa
				rxfp2_mouse
				s1pr1_bovin
				s1pr1_danre
				s1pr2_danre
				s1pr2_human
				s1pr3_human
				s1pr3_takru
				s1pr4_human
				s1pr4_mouse
				s1pr5_human
				ssr1_rat
				ssr2_pig
				ssr3_rat
				ssr4_mouse
				ssr5_human
				ssr5_rat
				sucr1_human
				sucr1_mouse
				sucr1_rat
				ta2r_bovin
				ta2r_cerae
				ta2r_mouse
				taa7e_rat
				taa7f_mouse
				taa8a_mouse
				taar1_human
				taar1_mouse
				taar1_rat
				taar2_human
				taar3_human
				taar3_rat
				taar4_mouse
				taar5_human
				taar5_mouse
				taar6_rat
				taar8_human
				taar9_human
				taar9_rat
				tkr1_caeel
				tlr1_drome
				tlr2_drome
				trfr_bovin
				tshr_canfa
				ul33_hhv6u
				ul33_mcmvs
				ur2r_bovin
				ur2r_human
				ur2r_mouse
				us27_hcmva
				us28_hcmvt
				v021_fowpv
				v027_fowpv
				v1ar_micma
				v1br_human
				v206_fowpv
				v2r_mouse
				vk02_swpvk
				xcr1_human
				xcr1_mouse
				ykr5_caeel
				ymjc_caeel
				yqh2_caeel
				ywo1_caeel
